# Supplementary material for: Multivariate Independent Component Analysis Identifies Patients in Newborn Screening Equally to Adjusted Reference Ranges
Source: Int J Neonatal Screen. 2023 Oct 20;9(4):60. doi: 10.3390/ijns9040060 (PMC10594528; doi:10.3390/ijns9040060)
Supplement: Supplementary file 1 [file IJNS-09-00060-s001.zip]

Archive with 7 entries (7 files):
- Fig. S1 Score plots IC9-16 discovery study.jpg
- Fig. S2 PCA scatter plot.jpg
- Fig. S3 PCA scree plot.pdf
- Fig. S4 Score plots IC9-16 validation study.jpg
- Table S1 List of IEMs.pdf
- Table S2 Loadings and AMSS values discovery study.xlsx
- Table S3 Loadings and AMSS values validation study.xlsx
