# Supplementary material for: Multivariate Independent Component Analysis Identifies Patients in Newborn Screening Equally to Adjusted Reference Ranges
Source: Int J Neonatal Screen. 2023 Oct 20;9(4):60. doi: 10.3390/ijns9040060 (PMC10594528; doi:10.3390/ijns9040060)
Supplement: Supplementary file 1 [file IJNS-09-00060-s001.zip › Table S2 Loadings and AMSS values discovery study.xlsx]

## Sheet: IC1
Table of loadings and AMSS values for IC1
Metabolite	IC1 LOADINGS	ASA	GAI	IVA	LCHAD mean	LCHAD sd	MCAD mean	MCAD sd	MSUD mean	MSUD sd	MTHFR	PKU mean	PKU sd	VLCAD	Control mean	Control sd
Ala	-0.132349	-2.65449e-05	0.00799793	-0.0119003	0.0678248	0.0297539	0.0540763	0.0237802	0.036816	0.0345377	0.00168202	0.0235775	0.034649	0.0437275	-0.000217588	0.0299292
Arg	0.017097	-0.00254504	0.0129642	0.0121302	-0.00665882	0.00757117	-0.00281254	0.0111765	-0.00140149	0.00640949	-0.0146453	-0.00252836	0.00865733	0.00787082	1.73198e-05	0.00731852
Cit	0.432503	0.982198	0.0621064	0.0891833	-0.210252	0.111522	-0.185939	0.121966	-0.0343374	0.1128	0.201295	-0.0497325	0.0977554	-0.265783	0.000391607	0.106971
Met	0.30337	0.285008	-0.000287228	-0.106812	-0.194461	0.0701571	-0.13625	0.0389814	-0.110566	0.0820601	-0.169901	-0.0567755	0.0699808	-0.0560772	0.00055023	0.0858331
Orn	-0.179537	0.138945	-0.00896407	-0.132131	0.118558	0.0686503	0.0253099	0.0455234	0.0108239	0.0493063	0.0964872	0.0321749	0.0680266	0.0688236	-0.000257296	0.0497996
ArgSucc	-0.0728845	-0.44039	-0.0536912	-0.0512805	-0.0293227	0.0136029	-0.0614938	0.0391838	-0.0879184	0.056913	-0.000645746	-0.10231	0.0445617	-0.103693	0.000718458	0.0533516
Phe	0.0113504	-0.00379556	-0.00220231	-0.00117498	-0.00714492	0.00203645	-0.00678253	0.00203662	-0.00359218	0.00220302	-0.00312549	0.0205483	0.00571182	-0.00440118	-9.72968e-05	0.00205201
Tyr	-0.181137	0.0114559	0.0435914	-0.0569868	0.051558	0.0658689	0.0510792	0.0635488	0.0751731	0.0266652	0.00190702	0.0823261	0.0642727	0.0320584	-0.000545149	0.0589878
Val	-0.163161	0.0209747	-0.0371094	-0.0892008	0.072585	0.0381245	0.0922983	0.027573	-0.157348	0.0560449	-0.0372589	-0.0152362	0.0431802	0.0926064	0.000101613	0.0349154
Xle	0.719528	-0.0996663	0.101441	0.374754	-0.380792	0.208423	-0.467106	0.0808432	0.859941	0.301534	-0.141645	-0.0128904	0.165556	-0.290221	-4.6533e-05	0.162776
C0	0.12292	-0.10075	-0.00213642	-0.115488	-0.100012	0.0567516	-0.056569	0.0519283	0.00524543	0.0464052	-0.00633028	-0.0135175	0.0421156	-0.035169	0.000171264	0.0398805
C2	0.0392696	-0.0266132	-0.0128685	-0.0240525	-0.0520023	0.028289	-0.0283949	0.0116519	-0.00193284	0.0119341	-0.00568647	-0.00643225	0.00919352	-0.0110508	8.30227e-05	0.00990444
C5	0.493484	-0.180931	0.0201579	1.99618	-0.247453	0.146964	-0.381609	0.17738	-0.60908	0.159047	-0.191911	-0.139055	0.163432	-0.18471	0.00136834	0.154083
C5DC	0.437961	-0.20294	1.51726	-0.255995	-0.468717	0.0941519	-0.180835	0.121529	0.0244484	0.0915644	-0.143313	-0.123206	0.195129	-0.205559	0.000872734	0.0960635
C6	-0.846172	0.703324	1.26111	0.143125	0.576385	0.186475	-2.26258	0.101172	-0.10914	0.203833	0.116559	0.0546828	0.236032	0.263709	0.000867107	0.206241
C8	-3.57016	1.82866	2.22622	3.18969	1.71199	1.19661	-15.6602	0.81827	0.457457	0.838887	0.119622	0.688311	1.13176	1.7026	0.00522234	0.958292
C10	1.3538	-1.3028	-0.195526	-0.812817	0.0670478	0.709449	2.09449	0.41478	-0.245398	0.294702	-0.103598	-0.254269	0.453317	0.453748	0.000242802	0.435648
C10.1	-0.196945	0.0666437	0.102871	0.15602	0.132905	0.0383565	-0.345565	0.0865874	0.0306481	0.0639428	0.069325	0.0551612	0.0581866	0.0134209	-0.000167842	0.0535894
C14	0.888674	-0.239014	-0.407556	-0.488004	0.461478	0.464797	-0.604356	0.215625	-0.0247156	0.225068	0.180531	-0.088631	0.230467	0.922106	0.000722179	0.189075
C14.1	0.919599	-0.0312852	0.0173819	-0.311981	1.34605	0.428022	-0.510999	0.194919	0.101742	0.303812	0.491546	0.0438175	0.327068	1.97755	-0.000688217	0.292509
C16	0.0983391	-0.0470718	-0.0283553	-0.0392792	-0.0716488	0.0372533	-0.0755854	0.0209029	-0.00657052	0.0123747	0.0121061	-0.0171683	0.0203445	-0.00870846	0.000186046	0.0228246
C16OH	-0.202719	0.116008	0.0701249	-0.00259895	-0.665049	0.134089	0.114913	0.0665462	-0.0188449	0.0862115	-0.143142	-0.00438161	0.068241	-0.0703185	0.000220723	0.0589468
C18	-0.170611	0.0585326	-0.00318423	0.0613309	0.0904854	0.0652875	0.0975013	0.0287655	-0.00208727	0.0364512	-0.0890483	0.0146413	0.0319761	0.0540795	-0.000186251	0.0399265
C18.1	-0.228221	0.159149	0.00115149	0.105908	0.0977711	0.0395855	0.129236	0.0571918	-0.00714257	0.0358022	-0.0805647	0.0151721	0.0426484	0.0836735	-0.000228566	0.0489735
C18.1OH	0.0437252	-0.0189856	-0.0232582	-0.0157389	0.12208	0.008053	-0.0324804	0.010198	-0.0117133	0.00813931	0.00835254	-0.00515844	0.0145781	-0.0133453	1.592e-05	0.0115005
C18OH	0.0622793	0.0083793	-0.0216742	-0.0228296	0.205683	0.0286146	-0.0434058	0.0220059	-0.00832219	0.0329548	0.0390018	0.000611971	0.0235341	0.0399107	-5.25282e-05	0.0230096

## Sheet: IC2
Table of loadings and AMSS values for IC2
Metabolite	IC2 LOADINGS	ASA	GAI	IVA	LCHAD mean	LCHAD sd	MCAD mean	MCAD sd	MSUD mean	MSUD sd	MTHFR	PKU mean	PKU sd	VLCAD	Control mean	Control sd
Ala	0.397571	7.9733e-05	-0.0240254	0.0357479	-0.203742	0.0893792	-0.162443	0.0714346	-0.110594	0.10375	-0.0050527	-0.0708257	0.104084	-0.131355	0.000653618	0.0899057
Arg	-0.284637	0.0423709	-0.215833	-0.201948	0.110859	0.126048	0.0468242	0.18607	0.0233326	0.106708	0.24382	0.0420931	0.144131	-0.131037	-0.000288351	0.121842
Cit	0.583757	1.32569	0.0838261	0.120372	-0.28378	0.150523	-0.250965	0.16462	-0.0463458	0.152248	0.271691	-0.0671248	0.131942	-0.358733	0.00052856	0.14438
Met	0.617766	0.580375	-0.000584895	-0.217506	-0.395989	0.142864	-0.277453	0.0793796	-0.225151	0.167103	-0.345978	-0.115615	0.142505	-0.114193	0.00112046	0.174786
Orn	0.215594	-0.16685	0.0107644	0.158667	-0.142369	0.0824376	-0.0303929	0.054666	-0.0129977	0.0592087	-0.115865	-0.0386368	0.0816886	-0.0826457	0.000308971	0.0598011
ArgSucc	-0.0998522	-0.603336	-0.0735573	-0.0702546	-0.0401723	0.0186361	-0.0842468	0.053682	-0.120449	0.0779712	-0.000884675	-0.140165	0.0610497	-0.14206	0.000984293	0.073092
Phe	-5.05392	1.69003	0.980611	0.523177	3.18139	0.906762	3.02003	0.906835	1.59947	0.980927	1.39167	-9.14945	2.54328	1.95969	0.0433235	0.913689
Tyr	0.442148	-0.0279633	-0.106405	0.139102	-0.125851	0.160783	-0.124682	0.15512	-0.183494	0.0650886	-0.00465496	-0.200954	0.156887	-0.0782531	0.00133069	0.143987
Val	0.636116	-0.0817741	0.144678	0.347766	-0.282987	0.148636	-0.359843	0.107499	0.613453	0.218502	0.145261	0.0594013	0.168346	-0.361044	-0.000396151	0.136125
Xle	1.4941	-0.206957	0.210642	0.778179	-0.790716	0.432791	-0.969947	0.167871	1.78567	0.626135	-0.294126	-0.0267669	0.343777	-0.602646	-9.66317e-05	0.338006
C0	0.166157	-0.136188	-0.0028879	-0.156111	-0.135191	0.0767138	-0.076467	0.0701939	0.0070905	0.062728	-0.00855694	-0.0182723	0.0569296	-0.0475396	0.000231508	0.0539083
C2	-0.0359067	0.0243342	0.0117665	0.0219927	0.047549	0.0258665	0.0259633	0.0106541	0.00176732	0.0109121	0.0051995	0.00588142	0.00840623	0.0101044	-7.59145e-05	0.00905627
C5	0.0690012	-0.0252986	0.00281858	0.279116	-0.0346	0.0205492	-0.0533583	0.0248021	-0.0851644	0.0222387	-0.0268339	-0.0194433	0.0228518	-0.025827	0.000191327	0.0215447
C5DC	0.274211	-0.127063	0.949972	-0.160281	-0.293468	0.0589493	-0.113222	0.0760901	0.0153074	0.0573292	-0.0897293	-0.0771404	0.122172	-0.128702	0.000546427	0.0601462
C6	-0.123057	0.102283	0.1834	0.0208144	0.0838227	0.0271187	-0.329043	0.0147133	-0.015872	0.0296431	0.0169509	0.00795243	0.0343258	0.0383507	0.000126103	0.0299932
C8	0.0750301	-0.0384308	-0.0467859	-0.067034	-0.035979	0.0251477	0.329113	0.0171966	-0.00961386	0.0176299	-0.00251396	-0.0144654	0.023785	-0.0357815	-0.00010975	0.0201393
C10	-0.102064	0.0982193	0.0147409	0.0612788	-0.00505478	0.0534859	-0.157905	0.0312706	0.0185007	0.0222178	0.00781033	0.0191696	0.0341759	-0.0342084	-1.83057e-05	0.0328438
C10.1	0.317636	-0.107484	-0.165913	-0.251632	-0.214351	0.0618621	0.557332	0.13965	-0.0494297	0.103128	-0.111809	-0.088965	0.0938444	-0.0216455	0.000270703	0.08643
C14	0.112763	-0.0303281	-0.0517142	-0.0619221	0.0585562	0.0589774	-0.0766859	0.0273604	-0.00313613	0.0285585	0.0229074	-0.0112463	0.0292436	0.117005	9.16359e-05	0.0239914
C14.1	-0.0176477	0.000600384	-0.000333569	0.0059871	-0.0258315	0.008214	0.00980638	0.0037406	-0.00195248	0.00583034	-0.00943306	-0.000840883	0.00627663	-0.0379504	1.32087e-05	0.00561343
C16	0.222019	-0.106273	-0.0640174	-0.0886801	-0.161761	0.0841063	-0.170648	0.0471922	-0.0148342	0.0279381	0.0273318	-0.0387607	0.0459315	-0.019661	0.000420033	0.0515309
C16OH	0.261332	-0.14955	-0.0904006	0.0033504	0.857338	0.17286	-0.148139	0.0857872	0.0242937	0.111138	0.18453	0.00564849	0.087972	0.0906501	-0.000284543	0.0759904
C18	0.230772	-0.0791727	0.00430708	-0.0829578	-0.122393	0.0883096	-0.131883	0.0389089	0.0028233	0.0493049	0.120449	-0.0198042	0.0432517	-0.0731494	0.000251928	0.0540057
C18.1	-0.741209	0.516879	0.00373976	0.343965	0.317538	0.128565	0.419729	0.185746	-0.0231974	0.116277	-0.261656	0.0492754	0.138512	0.271752	-0.000742331	0.159055
C18.1OH	0.273128	-0.118593	-0.145282	-0.0983128	0.762566	0.0503029	-0.202888	0.0637013	-0.0731667	0.050842	0.0521739	-0.0322221	0.0910615	-0.0833611	9.94289e-05	0.0718377
C18OH	0.0691895	0.00930902	-0.024079	-0.0253626	0.228504	0.0317895	-0.0482219	0.0244476	-0.00924557	0.0366113	0.0433292	0.000679872	0.0261453	0.0443389	-5.83565e-05	0.0255626

## Sheet: IC3
Table of loadings and AMSS values for IC3
Metabolite	IC3 LOADINGS	ASA	GAI	IVA	LCHAD mean	LCHAD sd	MCAD mean	MCAD sd	MSUD mean	MSUD sd	MTHFR	PKU mean	PKU sd	VLCAD	Control mean	Control sd
Ala	-0.0209939	-4.21247e-06	0.00126867	-0.00188768	0.0107587	0.0047197	0.00857783	0.00377213	0.00583993	0.00547853	0.000266807	0.00373997	0.00549619	0.00693625	-3.45166e-05	0.0047475
Arg	-0.142629	0.0212317	-0.108152	-0.101194	0.0555502	0.0631614	0.0234632	0.0932381	0.0116917	0.0534702	0.122176	0.0210924	0.0722225	-0.0656612	-0.000144489	0.0610537
Cit	0.425306	0.965853	0.0610728	0.0876991	-0.206753	0.109666	-0.182845	0.119936	-0.033766	0.110922	0.197945	-0.0489049	0.0961286	-0.26136	0.00038509	0.105191
Met	-0.577723	-0.542755	0.000546983	0.203407	0.370321	0.133604	0.259468	0.0742343	0.210556	0.156271	0.323552	0.108121	0.133268	0.106791	-0.00104783	0.163456
Orn	0.328109	-0.253926	0.0163821	0.241473	-0.216669	0.12546	-0.0462545	0.0831952	-0.019781	0.0901087	-0.176333	-0.0588006	0.124321	-0.125777	0.000470218	0.0910102
ArgSucc	-0.12211	-0.737825	-0.0899538	-0.0859149	-0.049127	0.0227902	-0.103026	0.0656481	-0.147298	0.0953516	-0.00108187	-0.171409	0.0746582	-0.173726	0.0012037	0.0893848
Phe	0.495882	-0.165823	-0.0962159	-0.0513332	-0.312152	0.0889699	-0.29632	0.0889771	-0.156938	0.0962469	-0.136548	0.897728	0.249542	-0.192282	-0.00425083	0.0896496
Tyr	0.489727	-0.0309724	-0.117855	0.154071	-0.139393	0.178085	-0.138099	0.171812	-0.20324	0.0720927	-0.00515587	-0.222579	0.173769	-0.0866739	0.00147389	0.159481
Val	-1.24192	0.159651	-0.282462	-0.67896	0.552487	0.290188	0.702537	0.209874	-1.19767	0.426591	-0.283599	-0.115972	0.32867	0.704882	0.000773424	0.265762
Xle	0.746973	-0.103468	0.10531	0.389049	-0.395316	0.216373	-0.484922	0.0839267	0.892741	0.313035	-0.147048	-0.013382	0.171871	-0.301291	-4.83095e-05	0.168985
C0	-0.0628174	0.0514872	0.0010918	0.0590193	0.0511102	0.0290024	0.0289091	0.0265375	-0.00268064	0.0237149	0.00323504	0.00690801	0.0215228	0.0179728	-8.75247e-05	0.0203806
C2	0.778286	-0.527449	-0.25504	-0.476697	-1.03064	0.560662	-0.562759	0.23093	-0.0383071	0.236522	-0.1127	-0.127481	0.182207	-0.219015	0.00164544	0.196297
C5	-0.123659	0.0453385	-0.00505126	-0.500213	0.0620078	0.0368269	0.0956252	0.0444487	0.152626	0.0398546	0.0480899	0.0348451	0.0409535	0.0462853	-0.000342884	0.0386109
C5DC	1.76573	-0.818194	6.11715	-1.0321	-1.88973	0.379592	-0.729071	0.489967	0.0985686	0.36916	-0.577794	-0.49673	0.786701	-0.828754	0.0035186	0.387299
C6	-0.318371	0.264625	0.474489	0.0538506	0.216864	0.0701609	-0.851291	0.0380659	-0.0410637	0.0766919	0.043855	0.0205743	0.0888068	0.09922	0.000326248	0.0775977
C8	-0.323495	0.165696	0.201719	0.28902	0.155125	0.108425	-1.41898	0.0741441	0.0414506	0.0760122	0.010839	0.0623684	0.10255	0.154274	0.0004732	0.0868316
C10	0.809538	-0.779044	-0.11692	-0.486044	0.0400929	0.424232	1.25245	0.248028	-0.146742	0.176224	-0.061949	-0.152047	0.271072	0.27133	0.00014519	0.260507
C10.1	0.101584	-0.0343746	-0.0530608	-0.0804747	-0.068552	0.0197842	0.178241	0.0446616	-0.0158082	0.0329815	-0.0357577	-0.028452	0.0300125	-0.00692247	8.65721e-05	0.0276413
C14	-1.24908	0.335948	0.572842	0.685916	-0.648632	0.653297	0.849456	0.303074	0.0347392	0.316346	-0.253747	0.124576	0.323934	-1.29607	-0.00101506	0.265755
C14.1	0.569088	-0.0193607	0.0107567	-0.193067	0.832995	0.264879	-0.316229	0.120624	0.0629621	0.188012	0.30419	0.0271162	0.202404	1.22379	-0.000425899	0.181017
C16	1.27691	-0.611218	-0.368188	-0.510033	-0.930345	0.483727	-0.981461	0.27142	-0.0853169	0.160683	0.157195	-0.222927	0.264169	-0.113078	0.00241577	0.296374
C16OH	-1.91531	1.09605	0.662547	-0.0245551	-6.28344	1.26689	1.08571	0.628735	-0.178049	0.814535	-1.35242	-0.0413979	0.644748	-0.664376	0.00208542	0.556935
C18	1.33255	-0.457168	0.0248704	-0.479024	-0.706734	0.509927	-0.761533	0.224672	0.0163026	0.284702	0.69551	-0.114356	0.249749	-0.422387	0.00145471	0.311846
C18.1	-0.261866	0.182611	0.00132124	0.121521	0.112185	0.0454213	0.148288	0.0656232	-0.00819555	0.0410803	-0.0924418	0.0174088	0.0489357	0.0960089	-0.000262262	0.0561934
C18.1OH	-2.00996	0.872733	1.06913	0.723488	-5.61176	0.370181	1.49306	0.468781	0.538437	0.374148	-0.38395	0.237124	0.670126	0.613458	-0.000731713	0.528657
C18OH	-0.749748	-0.100874	0.260924	0.274833	-2.4761	0.344476	0.522539	0.264917	0.100186	0.396725	-0.469522	-0.0073672	0.283314	-0.480463	0.000632355	0.277

## Sheet: IC4
Table of loadings and AMSS values for IC4
Metabolite	IC4 LOADINGS	ASA	GAI	IVA	LCHAD mean	LCHAD sd	MCAD mean	MCAD sd	MSUD mean	MSUD sd	MTHFR	PKU mean	PKU sd	VLCAD	Control mean	Control sd
Ala	-0.861595	-0.000172796	0.0520665	-0.077471	0.441539	0.193698	0.352037	0.154809	0.239673	0.224841	0.0109499	0.15349	0.225565	0.284666	-0.00141649	0.194839
Arg	0.114915	-0.0171062	0.087137	0.0815313	-0.0447564	0.0508886	-0.0189041	0.0751212	-0.00941993	0.0430805	-0.0984362	-0.016994	0.058189	0.0529027	0.000116414	0.0491904
Cit	-0.017773	-0.0403618	-0.00255216	-0.00366484	0.00863994	0.0045828	0.00764085	0.00501199	0.00141104	0.00463531	-0.00827187	0.00204367	0.0040171	0.0109219	-1.60921e-05	0.00439579
Met	-0.671834	-0.63117	0.000636086	0.236542	0.430646	0.155368	0.301736	0.086327	0.244856	0.181728	0.376258	0.125733	0.154977	0.124187	-0.00121852	0.190083
Orn	-0.626041	0.4845	-0.0312575	-0.460739	0.413411	0.239382	0.088255	0.158739	0.0377428	0.17193	0.336449	0.112193	0.237207	0.239987	-0.000897191	0.17365
ArgSucc	0.18958	1.1455	0.139656	0.133386	0.0762713	0.0353826	0.159951	0.101921	0.228684	0.148036	0.00167965	0.266119	0.115909	0.269716	-0.00186878	0.138773
Phe	-0.974422	0.325847	0.189067	0.100871	0.613388	0.174828	0.582277	0.174843	0.308387	0.189128	0.268322	-1.76406	0.490357	0.377839	0.008353	0.176164
Tyr	-0.897538	0.0567641	0.215996	-0.282371	0.255471	0.326382	0.253098	0.314886	0.372484	0.132127	0.00944933	0.407927	0.318473	0.15885	-0.00270124	0.292286
Val	1.31027	-0.168437	0.298007	0.716326	-0.582893	0.306158	-0.7412	0.221425	1.26358	0.450068	0.299207	0.122354	0.346758	-0.743675	-0.000815986	0.280388
Xle	3.52334	-0.48804	0.49673	1.83508	-1.86464	1.02059	-2.2873	0.395868	4.21091	1.47653	-0.693599	-0.0631208	0.810684	-1.42114	-0.00022787	0.797074
C0	1.00854	-0.826632	-0.0175289	-0.947559	-0.820578	0.465636	-0.464138	0.426062	0.0430378	0.380745	-0.0519388	-0.110909	0.34555	-0.288555	0.0014052	0.327211
C2	-1.00717	0.682565	0.330044	0.616887	1.33373	0.725545	0.728259	0.298843	0.0495727	0.306081	0.145844	0.164972	0.235791	0.283425	-0.00212934	0.254025
C5	-2.28935	0.839368	-0.0935157	-9.26061	1.14797	0.681788	1.77034	0.822893	2.82562	0.737842	0.890305	0.645098	0.758185	0.856896	-0.00634792	0.714817
C5DC	0.408369	-0.189228	1.41475	-0.238698	-0.437047	0.0877902	-0.168616	0.113317	0.0227965	0.0853775	-0.133629	-0.114881	0.181945	-0.19167	0.000813765	0.0895727
C6	1.10702	-0.920141	-1.64987	-0.187247	-0.75407	0.24396	2.96007	0.132361	0.142785	0.26667	-0.152491	-0.0715401	0.308795	-0.345003	-0.00113441	0.269819
C8	-0.120655	0.0618001	0.0752358	0.107797	0.0578574	0.0404398	-0.529243	0.0276537	0.0154599	0.0283505	0.00404267	0.0232617	0.0382483	0.0575399	0.00017649	0.0323858
C10	-1.13577	1.09298	0.164036	0.68191	-0.0562495	0.59519	-1.75716	0.347978	0.205875	0.247239	0.0869132	0.213318	0.380308	-0.38067	-0.000203697	0.365485
C10.1	-0.232648	0.0787254	0.121521	0.184305	0.156999	0.0453101	-0.408211	0.102285	0.0362042	0.0755348	0.0818928	0.0651613	0.0687351	0.015854	-0.000198272	0.0633045
C14	0.313097	-0.0842092	-0.14359	-0.171933	0.162587	0.163757	-0.212926	0.075969	-0.00870779	0.0792958	0.0636046	-0.0312264	0.081198	0.324875	0.000254437	0.0666146
C14.1	1.58205	-0.0538223	0.0299035	-0.536724	2.31571	0.736358	-0.87911	0.335333	0.175034	0.52267	0.845643	0.0753826	0.56268	3.40212	-0.00118399	0.503225
C16	-1.45954	0.698636	0.420848	0.582979	1.06341	0.552911	1.12183	0.310239	0.0975192	0.183664	-0.179678	0.254811	0.301952	0.12925	-0.00276128	0.338762
C16OH	0.0162487	-0.00929847	-0.00562079	0.000208316	0.0533063	0.0107478	-0.00921074	0.00533395	0.0015105	0.0069102	0.0114734	0.000351203	0.00546979	0.00563631	-1.76922e-05	0.00472482
C18	0.266917	-0.0915732	0.00498168	-0.0959511	-0.141563	0.102141	-0.152539	0.0450031	0.0032655	0.0570273	0.139314	-0.022906	0.0500261	-0.0846065	0.000291386	0.0624644
C18.1	1.46698	-1.02299	-0.00740164	-0.680767	-0.628463	0.254452	-0.830716	0.367623	0.0459117	0.230133	0.517862	-0.0975247	0.27414	-0.537845	0.0014692	0.314797
C18.1OH	-0.843353	0.366187	0.448594	0.303566	-2.35462	0.155323	0.626468	0.196694	0.225921	0.156988	-0.1611	0.099494	0.281176	0.257399	-0.000307019	0.221817
C18OH	-0.16965	-0.0228254	0.0590409	0.0621883	-0.560284	0.0779468	0.118238	0.0599446	0.0226698	0.0897697	-0.106242	-0.00166703	0.0641073	-0.108718	0.000143086	0.0626785

## Sheet: IC5
Table of loadings and AMSS values for IC5
Metabolite	IC5 LOADINGS	ASA	GAI	IVA	LCHAD mean	LCHAD sd	MCAD mean	MCAD sd	MSUD mean	MSUD sd	MTHFR	PKU mean	PKU sd	VLCAD	Control mean	Control sd
Ala	-1.01263	-0.000203089	0.0611938	-0.0910517	0.518941	0.227653	0.413749	0.181947	0.281687	0.264255	0.0128695	0.180396	0.265107	0.334568	-0.0016648	0.228994
Arg	-0.0647515	0.00963887	-0.0490994	-0.0459407	0.025219	0.0286744	0.0106519	0.0423288	0.00530788	0.0242747	0.0554661	0.00957566	0.032788	-0.0298092	-6.5596e-05	0.0277175
Cit	0.411042	0.933461	0.0590246	0.084758	-0.199819	0.105988	-0.176713	0.115914	-0.0326335	0.107202	0.191306	-0.0472648	0.0929048	-0.252595	0.000372177	0.101663
Met	1.04883	0.985346	-0.000993022	-0.369276	-0.672301	0.242551	-0.471053	0.134769	-0.382255	0.283703	-0.587393	-0.196288	0.241942	-0.193874	0.00190229	0.296747
Orn	0.25253	-0.195435	0.0126085	0.185851	-0.16676	0.096561	-0.0355999	0.0640315	-0.0152245	0.0693525	-0.135715	-0.0452561	0.0956837	-0.0968048	0.000361906	0.0700463
ArgSucc	-0.130545	-0.788793	-0.0961677	-0.0918498	-0.0525207	0.0243646	-0.110143	0.070183	-0.157473	0.101938	-0.00115661	-0.18325	0.0798155	-0.185727	0.00128685	0.0955594
Phe	-0.305025	0.102	0.0591839	0.0315759	0.19201	0.0547268	0.182271	0.0547313	0.0965348	0.059203	0.0839932	-0.552207	0.153497	0.118276	0.00261475	0.0551449
Tyr	-0.401707	0.0254057	0.0966724	-0.126379	0.11434	0.146077	0.113278	0.140932	0.166711	0.0591353	0.0042292	0.182574	0.142537	0.0710958	-0.00120898	0.130817
Val	2.1412	-0.275256	0.486995	1.1706	-0.952548	0.500315	-1.21125	0.361846	2.06491	0.735489	0.488956	0.199948	0.566663	-1.21529	-0.00133346	0.458203
Xle	-1.34703	0.186586	-0.189908	-0.701579	0.712882	0.390189	0.87447	0.151347	-1.6099	0.564502	0.265174	0.0241321	0.309938	0.543324	8.71178e-05	0.304734
C0	1.42196	-1.16549	-0.0247144	-1.33599	-1.15695	0.656511	-0.654399	0.600714	0.06068	0.536822	-0.0732297	-0.156373	0.487199	-0.40684	0.00198122	0.461343
C2	0.13819	-0.0936523	-0.0452842	-0.0846409	-0.182997	0.0995495	-0.0999219	0.0410032	-0.00680169	0.0419962	-0.0200108	-0.0226352	0.0323521	-0.0388877	0.00029216	0.0348539
C5	0.59948	-0.219794	0.0244877	2.42495	-0.300604	0.178531	-0.463575	0.21548	-0.739905	0.193209	-0.233132	-0.168923	0.198536	-0.224384	0.00166224	0.187179
C5DC	0.464677	-0.21532	1.60982	-0.271611	-0.497309	0.0998952	-0.191866	0.128942	0.0259398	0.0971499	-0.152055	-0.130722	0.207032	-0.218099	0.000925973	0.101923
C6	-0.599755	0.498506	0.893854	0.101445	0.408534	0.132171	-1.60368	0.0717095	-0.0773568	0.144474	0.0826151	0.0387584	0.167296	0.186913	0.000614593	0.14618
C8	0.0649506	-0.033268	-0.0405007	-0.0580287	-0.0311456	0.0217694	0.2849	0.0148865	-0.00832234	0.0152615	-0.00217624	-0.0125222	0.0205897	-0.0309747	-9.50075e-05	0.0174338
C10	0.187932	-0.180853	-0.0271426	-0.112834	0.00930744	0.0984844	0.290753	0.057579	-0.0340657	0.04091	-0.0143813	-0.0352972	0.0629286	0.0629885	3.37039e-05	0.0604759
C10.1	-0.634328	0.214649	0.331333	0.502517	0.428066	0.12354	-1.11301	0.278885	0.0987127	0.20595	0.223285	0.177666	0.18741	0.0432267	-0.000540601	0.172603
C14	0.750657	-0.201893	-0.34426	-0.412213	0.389807	0.39261	-0.510495	0.182137	-0.0208771	0.190113	0.152494	-0.0748659	0.194674	0.778896	0.000610018	0.15971
C14.1	-0.11185	0.0038052	-0.00211415	0.037946	-0.163719	0.05206	0.0621525	0.0237078	-0.0123748	0.0369524	-0.0597864	-0.00532949	0.0397811	-0.240528	8.37083e-05	0.0355777
C16	-4.52703	2.16694	1.30533	1.80821	3.29834	1.71495	3.47956	0.962263	0.302473	0.569666	-0.557303	0.790342	0.936556	0.400893	-0.00856459	1.05073
C16OH	0.643412	-0.368198	-0.22257	0.00824883	2.1108	0.425588	-0.364724	0.211212	0.0598121	0.273628	0.45432	0.0139068	0.216591	0.223185	-0.000700558	0.187092
C18	3.5371	-1.2135	0.0660156	-1.27151	-1.87594	1.35354	-2.0214	0.596366	0.0432733	0.755707	1.84615	-0.303543	0.662929	-1.12118	0.00386135	0.827757
C18.1	-2.01068	1.40214	0.0101448	0.933074	0.861385	0.348757	1.1386	0.503872	-0.0629276	0.315425	-0.709793	0.133669	0.375742	0.737182	-0.00201372	0.431468
C18.1OH	0.221188	-0.0960406	-0.117654	-0.0796168	0.61755	0.0407369	-0.164305	0.0515873	-0.0592528	0.0411734	0.0422521	-0.0260945	0.0737445	-0.0675085	8.05225e-05	0.0581764
C18OH	-0.737819	-0.099269	0.256773	0.270461	-2.43671	0.338995	0.514226	0.260702	0.0985924	0.390414	-0.462052	-0.00724999	0.278806	-0.472819	0.000622294	0.272593

## Sheet: IC6
Table of loadings and AMSS values for IC6
Metabolite	IC6 LOADINGS	ASA	GAI	IVA	LCHAD mean	LCHAD sd	MCAD mean	MCAD sd	MSUD mean	MSUD sd	MTHFR	PKU mean	PKU sd	VLCAD	Control mean	Control sd
Ala	-0.560322	-0.000112374	0.0338605	-0.0503819	0.287147	0.125968	0.228941	0.100677	0.155867	0.146221	0.00712109	0.0998192	0.146692	0.185127	-0.000921186	0.12671
Arg	-0.0663867	0.00988229	-0.0503394	-0.0471009	0.0258559	0.0293985	0.0109209	0.0433978	0.00544193	0.0248878	0.0568669	0.00981749	0.033616	-0.0305621	-6.72522e-05	0.0284175
Cit	0.205809	0.467383	0.0295536	0.0424383	-0.100049	0.0530681	-0.0884799	0.0580381	-0.0163396	0.0536762	0.095787	-0.0236654	0.0465174	-0.126474	0.000186348	0.0509025
Met	0.224119	0.210554	-0.000212194	-0.0789087	-0.143661	0.0518296	-0.100657	0.0287981	-0.0816822	0.0606231	-0.125517	-0.0419437	0.0516994	-0.0414279	0.00040649	0.0634105
Orn	0.134113	-0.103791	0.00669611	0.0987012	-0.0885626	0.0512814	-0.0189063	0.0340057	-0.00808541	0.0368316	-0.0720754	-0.0240345	0.0508155	-0.0514109	0.000192198	0.0372001
ArgSucc	-0.0408894	-0.247066	-0.0301217	-0.0287692	-0.0164505	0.00763147	-0.034499	0.0219827	-0.0493236	0.0319291	-0.000362274	-0.0573976	0.0249998	-0.0581734	0.000403067	0.0299311
Phe	-0.390737	0.130662	0.0758147	0.0404487	0.245965	0.0701051	0.233489	0.0701108	0.123661	0.0758391	0.107595	-0.707378	0.19663	0.151511	0.0033495	0.0706407
Tyr	-0.0764773	0.00483675	0.0184046	-0.0240602	0.0217681	0.0278103	0.021566	0.0268307	0.0317386	0.0112582	0.000805157	0.0347586	0.0271364	0.0135353	-0.000230166	0.024905
Val	-1.13818	0.146315	-0.258867	-0.622245	0.506336	0.265948	0.643852	0.192343	-1.09763	0.390957	-0.25991	-0.106284	0.301215	0.646001	0.000708816	0.243562
Xle	1.89273	-0.262174	0.266842	0.985797	-1.00168	0.54826	-1.22873	0.212659	2.26209	0.793189	-0.372599	-0.0339083	0.435497	-0.763432	-0.000122413	0.428186
C0	0.0471771	-0.038668	-0.000819963	-0.0443247	-0.0383848	0.0217814	-0.0217113	0.0199302	0.00201321	0.0178104	-0.00242958	-0.00518806	0.0161641	-0.0134979	6.57329e-05	0.0153062
C2	2.44103	-1.6543	-0.799912	-1.49512	-3.2325	1.75847	-1.76505	0.724291	-0.120147	0.741832	-0.353475	-0.399834	0.571476	-0.686923	0.00516078	0.615667
C5	0.555502	-0.20367	0.0226913	2.24705	-0.278551	0.165433	-0.429567	0.199672	-0.685625	0.179035	-0.216029	-0.156531	0.183971	-0.207923	0.0015403	0.173448
C5DC	-4.14993	1.92297	-14.3769	2.4257	4.44136	0.892143	1.71351	1.15155	-0.231663	0.867625	1.35797	1.16745	1.84896	1.94779	-0.00826966	0.910256
C6	0.848309	-0.7051	-1.26429	-0.143487	-0.577841	0.186946	2.26829	0.101428	0.109415	0.204348	-0.116853	-0.0548209	0.236628	-0.264375	-0.000869299	0.206761
C8	-0.698182	0.357612	0.435359	0.623775	0.334797	0.234009	-3.06251	0.160021	0.0894604	0.164053	0.0233933	0.134606	0.221327	0.33296	0.00102128	0.187404
C10	0.08148	-0.0784107	-0.011768	-0.0489203	0.00403534	0.042699	0.126059	0.024964	-0.0147695	0.017737	-0.00623516	-0.0153035	0.0272834	0.0273094	1.46122e-05	0.02622
C10.1	0.616035	-0.208459	-0.321777	-0.488025	-0.415721	0.119978	1.08091	0.270842	-0.095866	0.20001	-0.216846	-0.172542	0.182005	-0.0419801	0.00052501	0.167626
C14	-1.15812	0.311482	0.531125	0.635964	-0.601395	0.605721	0.787594	0.281002	0.0322093	0.293307	-0.235267	0.115503	0.300344	-1.20168	-0.000941139	0.246401
C14.1	1.65706	-0.0563741	0.0313212	-0.562171	2.4255	0.77127	-0.92079	0.351231	0.183332	0.547451	0.885736	0.0789565	0.589357	3.56342	-0.00124013	0.527084
C16	0.374426	-0.179226	-0.107963	-0.149556	-0.272803	0.141842	-0.287791	0.0795878	-0.0250173	0.0471166	0.046094	-0.0653685	0.0774617	-0.0331575	0.00070837	0.0869049
C16OH	-0.164784	0.0942989	0.0570023	-0.0021126	-0.540597	0.108997	0.0934091	0.0540933	-0.0153184	0.0700786	-0.116356	-0.00356167	0.055471	-0.0571597	0.000179419	0.047916
C18	1.56584	-0.537205	0.0292245	-0.562888	-0.830464	0.599201	-0.894856	0.264006	0.0191567	0.334545	0.817275	-0.134376	0.293473	-0.496336	0.00170939	0.366441
C18.1	-1.22897	0.857017	0.00620076	0.570316	0.526498	0.213168	0.695937	0.307978	-0.0384628	0.192795	-0.433842	0.0817018	0.229662	0.450582	-0.00123083	0.263723
C18.1OH	-0.724127	0.314419	0.385176	0.26065	-2.02174	0.133365	0.537903	0.168887	0.193982	0.134794	-0.138325	0.0854283	0.241425	0.22101	-0.000263612	0.190458
C18OH	-0.246535	-0.0331697	0.085798	0.0903717	-0.814201	0.113272	0.171823	0.0871111	0.0329437	0.130453	-0.15439	-0.00242251	0.0931604	-0.157988	0.000207932	0.0910841

## Sheet: IC7
Table of loadings and AMSS values for IC7
Metabolite	IC7 LOADINGS	ASA	GAO	IVA	LCHAD mean	LCHAD sd	MCAD mean	MCAD sd	MSUD mean	MSUD sd	MTHFR	PKU mean	PKU sd	VLCAD	Control mean	Control sd
Ala	1.06168	0.000212922	-0.0641579	0.0954621	-0.544078	0.23868	-0.43379	0.19076	-0.295331	0.277055	-0.0134928	-0.189134	0.277948	-0.350773	0.00174544	0.240086
Arg	-0.257074	0.0382679	-0.194933	-0.182392	0.100124	0.113842	0.04229	0.168052	0.0210732	0.0963747	0.22021	0.038017	0.130174	-0.118348	-0.000260429	0.110043
Cit	2.76942	6.28925	0.397682	0.571062	-1.34629	0.714101	-1.19061	0.780979	-0.219871	0.722283	1.28894	-0.318449	0.625952	-1.70188	0.00250756	0.68496
Met	0.05023	0.0471897	-4.75563e-05	-0.0176852	-0.0321975	0.0116161	-0.0225594	0.00645428	-0.0183068	0.013587	-0.0281311	-0.00940051	0.011587	-0.0092849	9.11045e-05	0.0142117
Orn	-1.55104	1.20037	-0.0774418	-1.1415	1.02424	0.593079	0.218655	0.393282	0.0935093	0.425964	0.833565	0.277964	0.587691	0.594576	-0.00222283	0.430226
ArgSucc	0.678157	4.09763	0.499573	0.477142	0.272835	0.126569	0.572172	0.364587	0.81804	0.52955	0.00600837	0.951949	0.414626	0.964815	-0.00668493	0.496413
Phe	-0.407113	0.136139	0.0789921	0.042144	0.256273	0.0730433	0.243275	0.0730492	0.128844	0.0790176	0.112105	-0.737024	0.204871	0.157861	0.00348988	0.0736013
Tyr	-0.117634	0.00743969	0.0283091	-0.0370084	0.0334828	0.0427766	0.0331719	0.0412699	0.048819	0.0173169	0.00123846	0.0534643	0.04174	0.0208194	-0.000354034	0.0383079
Val	-1.67197	0.214935	-0.380272	-0.914069	0.743801	0.390673	0.94581	0.282549	-1.6124	0.57431	-0.381804	-0.15613	0.442481	0.948967	0.00104124	0.35779
Xle	1.19459	-0.165469	0.168416	0.62218	-0.632204	0.346031	-0.775505	0.134219	1.4277	0.500616	-0.235164	-0.021401	0.274861	-0.481836	-7.72581e-05	0.270247
C0	0.152883	-0.125308	-0.00265718	-0.143639	-0.12439	0.070585	-0.0703579	0.064586	0.00652403	0.0577166	-0.00787332	-0.0168125	0.0523814	-0.0437416	0.000213012	0.0496015
C2	-0.525639	0.356229	0.172249	0.321952	0.696071	0.37866	0.380077	0.155965	0.0258719	0.159743	0.0761156	0.0860983	0.123059	0.147919	-0.0011113	0.132575
C5	-0.127485	0.0467413	-0.00520755	-0.515689	0.0639263	0.0379663	0.0985838	0.0458239	0.157348	0.0410877	0.0495778	0.0359231	0.0422205	0.0477174	-0.000353493	0.0398055
C5DC	-0.490732	0.227393	-1.70008	0.286841	0.525194	0.105496	0.202624	0.136172	-0.0273943	0.102597	0.160581	0.138051	0.218641	0.230328	-0.000977893	0.107638
C6	-0.360035	0.299256	0.536585	0.0608979	0.245245	0.0793427	-0.962698	0.0430475	-0.0464376	0.0867284	0.0495942	0.0232668	0.100429	0.112205	0.000368945	0.0877527
C8	0.741122	-0.379607	-0.462136	-0.66214	-0.355388	0.248401	3.25087	0.169863	-0.0949626	0.174143	-0.0248321	-0.142885	0.23494	-0.353438	-0.00108409	0.19893
C10	-1.22854	1.18226	0.177435	0.73761	-0.0608441	0.643806	-1.90069	0.376402	0.222692	0.267434	0.0940125	0.230743	0.411373	-0.411765	-0.000220336	0.395339
C10.1	0.198181	-0.0670621	-0.103517	-0.157	-0.133739	0.0385973	0.347734	0.0871311	-0.0308405	0.0643442	-0.0697603	-0.0555075	0.0585519	-0.0135052	0.000168896	0.0539259
C14	0.459513	-0.123589	-0.210738	-0.252336	0.23862	0.240336	-0.312499	0.111495	-0.0127799	0.116378	0.0933486	-0.0458291	0.119169	0.4768	0.000373421	0.0977662
C14.1	0.611453	-0.0208019	0.0115575	-0.20744	0.895006	0.284597	-0.33977	0.129604	0.0676492	0.202008	0.326835	0.0291348	0.217472	1.3149	-0.000457605	0.194493
C16	0.836517	-0.400414	-0.241203	-0.334127	-0.609478	0.316894	-0.642964	0.17781	-0.0558919	0.105265	0.10298	-0.146042	0.17306	-0.0740782	0.00158259	0.194157
C16OH	-0.872342	0.499205	0.301762	-0.0111838	-2.86184	0.577015	0.494495	0.286362	-0.0810937	0.370986	-0.615971	-0.018855	0.293655	-0.302595	0.000949819	0.25366
C18	1.4716	-0.504871	0.0274655	-0.529008	-0.780479	0.563135	-0.840995	0.248116	0.0180037	0.314409	0.768083	-0.126288	0.275809	-0.466461	0.0016065	0.344385
C18.1	-3.03611	2.11721	0.0153186	1.40893	1.30069	0.52662	1.71927	0.760843	-0.0950202	0.47629	-1.07178	0.20184	0.567367	1.11314	-0.0030407	0.651513
C18.1OH	0.022461	-0.00975264	-0.0119474	-0.00808485	0.0627104	0.00413671	-0.0166847	0.00523854	-0.00601694	0.00418104	0.00429058	-0.00264982	0.00748853	-0.00685529	8.17707e-06	0.00590765
C18OH	0.397902	0.0535353	-0.138476	-0.145858	1.31411	0.182819	-0.27732	0.140596	-0.0531704	0.210548	0.249182	0.00390989	0.150359	0.254989	-0.000335601	0.147008

## Sheet: IC8
Table of loadings and AMSS values for IC8
Metabolite	IC8 LOADINGS	ASA	GAI	IVA	LCHAD mean	LCHAD sd	MCAD mean	MCAD sd	MSUD mean	MSUD sd	MTHFR	PKU mean	PKU sd	VLCAD	Control mean	Control sd
Ala	0.353655	7.09289e-05	-0.0213715	0.0317992	-0.181237	0.0795063	-0.144499	0.0635439	-0.0983773	0.0922894	-0.00449457	-0.0630022	0.0925868	-0.116846	0.000581422	0.0799747
Arg	-0.045292	0.00674214	-0.0343438	-0.0321344	0.0176401	0.020057	0.00745076	0.0296079	0.00371273	0.0169795	0.0387972	0.00669793	0.0229344	-0.0208508	-4.58831e-05	0.0193877
Cit	0.145204	0.329753	0.020851	0.0299415	-0.0705877	0.0374412	-0.0624253	0.0409477	-0.0115281	0.0378702	0.0675806	-0.0166967	0.0328194	-0.0892315	0.000131476	0.0359133
Met	1.91136	1.79568	-0.00180966	-0.672961	-1.22519	0.442021	-0.858437	0.2456	-0.696614	0.517015	-1.07045	-0.357711	0.44091	-0.353311	0.0034667	0.540787
Orn	0.677376	-0.524228	0.0338206	0.498518	-0.44731	0.259011	-0.0954918	0.171755	-0.0408376	0.186028	-0.364037	-0.121393	0.256658	-0.259665	0.000970761	0.187889
ArgSucc	-0.344901	-2.08399	-0.254076	-0.242668	-0.13876	0.0643713	-0.290998	0.185424	-0.416044	0.269322	-0.00305577	-0.484148	0.210873	-0.490692	0.00339987	0.252468
Phe	0.458497	-0.153321	-0.0889622	-0.0474632	-0.288619	0.0822625	-0.27398	0.0822691	-0.145106	0.0889908	-0.126254	0.830048	0.230729	-0.177786	-0.00393036	0.0828909
Tyr	0.210684	-0.0133245	-0.0507018	0.0662823	-0.0599679	0.0766132	-0.059411	0.0739147	-0.0874351	0.0310147	-0.00221809	-0.0957548	0.0747566	-0.0372876	0.000634073	0.0686097
Val	-1.16917	0.1503	-0.265917	-0.639191	0.520126	0.273191	0.661387	0.197581	-1.12752	0.401604	-0.266988	-0.109179	0.309419	0.663595	0.000728119	0.250195
Xle	-1.49773	0.20746	-0.211154	-0.780069	0.792636	0.433842	0.972303	0.168279	-1.79001	0.627656	0.294841	0.0268319	0.344612	0.604109	9.68664e-05	0.338827
C0	1.35405	-1.10982	-0.0235341	-1.27218	-1.1017	0.625157	-0.623145	0.572025	0.057782	0.511183	-0.0697323	-0.148905	0.463931	-0.38741	0.0018866	0.43931
C2	0.587959	-0.398464	-0.192671	-0.360123	-0.778598	0.423554	-0.425139	0.174457	-0.0289392	0.178682	-0.08514	-0.0963062	0.137649	-0.165456	0.00124306	0.148293
C5	-2.34845	0.861036	-0.0959298	-9.49967	1.17761	0.699389	1.81604	0.844136	2.89856	0.75689	0.913289	0.661752	0.777758	0.879017	-0.0065118	0.73327
C5DC	-0.367935	0.170492	-1.27467	0.215064	0.393774	0.0790979	0.151921	0.102097	-0.0205394	0.0769241	0.120398	0.103507	0.16393	0.172692	-0.000733194	0.0807039
C6	0.119669	-0.0994668	-0.17835	-0.0202413	-0.0815146	0.026372	0.319982	0.0143082	0.015435	0.0288269	-0.0164842	-0.00773345	0.0333806	-0.0372947	-0.000122629	0.0291673
C8	-0.676295	0.346402	0.421712	0.604221	0.324302	0.226673	-2.96651	0.155005	0.0866561	0.15891	0.02266	0.130387	0.214389	0.322522	0.000989266	0.181529
C10	0.0211814	-0.0203835	-0.00305918	-0.0127173	0.00104902	0.0111	0.0327701	0.00648961	-0.00383947	0.00461088	-0.00162088	-0.00397827	0.00709255	0.0070993	3.79997e-06	0.00681611
C10.1	0.953555	-0.322672	-0.498076	-0.755409	-0.643491	0.185712	1.67313	0.419234	-0.14839	0.309594	-0.335654	-0.267076	0.281725	-0.0649806	0.000812656	0.259466
C14	0.177518	-0.0477445	-0.0814117	-0.0974816	0.0921829	0.0928459	-0.120724	0.0430725	-0.00493709	0.0449587	0.0360622	-0.0177046	0.0460372	0.184196	0.00014426	0.0377688
C14.1	-0.0538436	0.00183178	-0.00101773	0.0182668	-0.0788128	0.0250612	0.0299196	0.0114127	-0.00595709	0.0177885	-0.0287805	-0.00256557	0.0191502	-0.115788	4.02948e-05	0.0171267
C16	-1.00557	0.481335	0.289949	0.401651	0.732648	0.380935	0.772902	0.213744	0.0671872	0.126538	-0.123791	0.175556	0.208034	0.0890488	-0.00190242	0.233395
C16OH	-0.521612	0.298497	0.180437	-0.0066873	-1.71122	0.345023	0.29568	0.171229	-0.0484895	0.221829	-0.368316	-0.0112742	0.17559	-0.180935	0.00056794	0.151675
C18	0.923327	-0.316772	0.0172328	-0.331916	-0.489697	0.353329	-0.527667	0.155676	0.0112961	0.19727	0.48192	-0.0792372	0.173051	-0.292673	0.00100797	0.216078
C18.1	-0.815781	0.568881	0.00411601	0.378571	0.349485	0.141499	0.461957	0.204433	-0.0255313	0.127976	-0.28798	0.054233	0.152448	0.299093	-0.000817016	0.175057
C18.1OH	0.986662	-0.428412	-0.524823	-0.35515	2.75473	0.181717	-0.732922	0.230118	-0.264311	0.183664	0.188476	-0.116401	0.328955	-0.301138	0.000359187	0.25951
C18OH	-0.0341154	-0.00459002	0.0118727	0.0125056	-0.112669	0.0156745	0.0237769	0.0120544	0.00455874	0.018052	-0.0213644	-0.000335225	0.0128915	-0.0218623	2.87751e-05	0.0126042

## Sheet: IC9
Table of loadings and AMSS values for IC9
Metabolite	IC9 LOADINGS	ASA	GAI	IVA	LCHAD mean	LCHAD sd	MCAD mean	MCAD sd	MSUD mean	MSUD sd	MTHFR	PKU mean	PKU sd	VLCAD	Control mean	Control sd
Ala	-0.635801	-0.000127511	0.0384217	-0.0571685	0.325827	0.142936	0.25978	0.114239	0.176863	0.165918	0.00808033	0.113265	0.166452	0.210065	-0.00104527	0.143778
Arg	-0.0840528	0.0125121	-0.0637351	-0.0596349	0.0327364	0.0372217	0.0138271	0.0549463	0.00689007	0.0315106	0.0719997	0.01243	0.0425615	-0.0386949	-8.51486e-05	0.0359796
Cit	-0.760101	-1.72616	-0.109149	-0.156735	0.369506	0.195994	0.326778	0.214349	0.0603461	0.198239	-0.353765	0.0874022	0.1718	0.4671	-0.000688232	0.187995
Met	-0.0729991	-0.0685807	6.91147e-05	0.0257018	0.0467925	0.0168817	0.0327855	0.00937999	0.0266052	0.0197459	0.0408829	0.0136617	0.0168393	0.0134937	-0.000132401	0.0206538
Orn	0.367943	-0.284755	0.018371	0.27079	-0.242974	0.140692	-0.0518701	0.0932956	-0.0221826	0.101048	-0.197741	-0.0659394	0.139414	-0.141047	0.000527307	0.102059
ArgSucc	-0.00049588	-0.00299626	-0.000365297	-0.000348896	-0.000199503	9.25495e-05	-0.000418383	0.000266592	-0.000598167	0.000387216	-4.39481e-06	-0.000696083	0.000303182	-0.000705491	4.88675e-06	0.000362985
Phe	0.00302804	-0.00101257	-0.000587528	-0.000313458	-0.00190612	0.000543283	-0.00180944	0.000543327	-0.000958317	0.000587719	-0.000833814	0.00548187	0.0015238	-0.00117414	-2.59554e-05	0.000547434
Tyr	0.306611	-0.0193914	-0.0737872	0.0964617	-0.0872723	0.111496	-0.0864618	0.107569	-0.127246	0.0451362	-0.00322802	-0.139354	0.108795	-0.0542653	0.000922781	0.0998488
Val	2.19205	-0.281793	0.49856	1.1984	-0.975168	0.512196	-1.24001	0.370439	2.11395	0.752955	0.500568	0.204696	0.580119	-1.24415	-0.00136513	0.469084
Xle	-1.42013	0.196711	-0.200214	-0.739652	0.751568	0.411364	0.921925	0.15956	-1.69726	0.595136	0.279564	0.0254417	0.326757	0.572809	9.18455e-05	0.321271
C0	-0.450145	0.368954	0.00782376	0.422928	0.366252	0.207829	0.207161	0.190166	-0.0192092	0.16994	0.0231821	0.0495024	0.154231	0.128792	-0.000627188	0.146046
C2	0.646936	-0.438433	-0.211998	-0.396246	-0.856697	0.46604	-0.467783	0.191956	-0.0318421	0.196605	-0.0936802	-0.105966	0.151456	-0.182053	0.00136774	0.163168
C5	-0.823303	0.301856	-0.0336305	-3.33033	0.412838	0.245187	0.636657	0.295932	1.01616	0.265346	0.320175	0.231993	0.272661	0.30816	-0.00228286	0.257065
C5DC	0.00804596	-0.0037283	0.0278743	-0.00470299	-0.00861099	0.0017297	-0.00332219	0.00223265	0.000449152	0.00168217	-0.00263286	-0.00226347	0.00358479	-0.00377641	1.60341e-05	0.00176482
C6	-0.35512	0.29517	0.529259	0.0600666	0.241897	0.0782595	-0.949555	0.0424599	-0.0458037	0.0855444	0.0489172	0.0229492	0.0990578	0.110673	0.000363907	0.0865548
C8	-0.0997775	0.0511065	0.0622174	0.089144	0.047846	0.0334423	-0.437665	0.0228687	0.0127848	0.0234449	0.00334314	0.0192366	0.03163	0.0475834	0.000145952	0.0267819
C10	0.803727	-0.773451	-0.11608	-0.482555	0.039805	0.421187	1.24346	0.246247	-0.145688	0.174959	-0.0615043	-0.150955	0.269126	0.269382	0.000144146	0.258636
C10.1	-0.0209324	0.00708327	0.0109337	0.0165827	0.0141259	0.00407675	-0.0367285	0.009203	0.00325745	0.0067962	0.00736825	0.00586284	0.0061844	0.00142645	-1.78395e-05	0.00569579
C14	4.70956	-1.26666	-2.15986	-2.58619	2.44562	2.46321	-3.20281	1.14272	-0.130981	1.19276	0.956733	-0.469703	1.22137	4.88673	0.00382721	1.00201
C14.1	-2.47648	0.0842511	-0.0468096	0.840164	-3.62492	1.15266	1.37612	0.524915	-0.27399	0.818165	-1.32373	-0.118001	0.880794	-5.32554	0.00185337	0.787727
C16	-0.888583	0.425336	0.256216	0.354923	0.647412	0.336618	0.682983	0.188877	0.0593707	0.111816	-0.10939	0.155132	0.183831	0.0786889	-0.00168109	0.206242
C16OH	0.224362	-0.128393	-0.0776116	0.00287642	0.736051	0.148405	-0.127181	0.0736509	0.0208568	0.0954157	0.158424	0.0048494	0.0755266	0.0778259	-0.00024429	0.0652401
C18	2.46852	-0.846894	0.0460719	-0.887382	-1.30921	0.944629	-1.41072	0.416201	0.0302002	0.527404	1.28842	-0.211841	0.462655	-0.782464	0.00269482	0.577688
C18.1	-3.19517	2.22814	0.0161212	1.48275	1.36883	0.55421	1.80935	0.800705	-0.0999984	0.501243	-1.12793	0.212414	0.597092	1.17146	-0.00320001	0.685647
C18.1OH	-0.677374	0.294118	0.360307	0.243821	-1.89121	0.124754	0.503174	0.157983	0.181458	0.126091	-0.129394	0.0799127	0.225838	0.20674	-0.000246592	0.178162
C18OH	0.229679	0.0309018	-0.0799318	-0.0841928	0.758532	0.105527	-0.160075	0.0811551	-0.0306912	0.121533	0.143834	0.00225688	0.0867907	0.147186	-0.000193717	0.0848565

## Sheet: IC10
Table of loadings and AMSS values for IC10
Metabolite	IC10 LOADINGS	ASA	GAI	IVA	LCHAD mean	LCHAD sd	MCAD mean	MCAD sd	MSUD mean	MSUD sd	MTHFR	PKU mean	PKU sd	VLCAD	Control mean	Control sd
Ala	1.13668	0.000227966	-0.0686897	0.102205	-0.582509	0.255539	-0.464431	0.204235	-0.316192	0.296625	-0.0144459	-0.202494	0.297581	-0.375551	0.00186873	0.257045
Arg	-0.00444023	0.00066097	-0.00336691	-0.00315031	0.00172935	0.0019663	0.000730439	0.00290263	0.000363979	0.0016646	0.0038035	0.000656636	0.00224838	-0.00204412	-4.49848e-06	0.00190068
Cit	-0.493024	-1.11964	-0.0707971	-0.101663	0.239673	0.127127	0.211958	0.139033	0.0391423	0.128584	-0.229462	0.0566917	0.111435	0.302975	-0.000446406	0.121939
Met	0.731915	0.687614	-0.00069297	-0.257695	-0.469159	0.169262	-0.32872	0.0940471	-0.266753	0.19798	-0.409906	-0.136977	0.168837	-0.135293	0.0013275	0.207082
Orn	0.704513	-0.54523	0.0351756	0.51849	-0.465231	0.269388	-0.0993174	0.178636	-0.0424737	0.193481	-0.378622	-0.126256	0.26694	-0.270068	0.00100965	0.195417
ArgSucc	-0.108734	-0.657003	-0.0801003	-0.0765038	-0.0437456	0.0202938	-0.0917406	0.058457	-0.131163	0.0849068	-0.000963367	-0.152633	0.0664801	-0.154696	0.00107185	0.0795936
Phe	-0.337899	0.112993	0.0655624	0.034979	0.212704	0.060625	0.201915	0.0606299	0.106939	0.0655836	0.0930455	-0.611721	0.17004	0.131023	0.00289656	0.0610881
Tyr	-2.67948	0.169462	0.644827	-0.84298	0.762674	0.974368	0.75559	0.940049	1.112	0.394446	0.0282097	1.21781	0.950756	0.474225	-0.00806417	0.872579
Val	2.05438	-0.264095	0.467248	1.12313	-0.913924	0.480029	-1.16214	0.347174	1.98119	0.705666	0.46913	0.191841	0.543685	-1.16602	-0.00127939	0.439623
Xle	-1.03433	0.143271	-0.145822	-0.538713	0.547392	0.29961	0.671469	0.116213	-1.23617	0.433457	0.203616	0.01853	0.237988	0.417196	6.68933e-05	0.233993
C0	0.463052	-0.379533	-0.00804809	-0.435055	-0.376754	0.213789	-0.213101	0.195619	0.01976	0.174812	-0.0238468	-0.0509218	0.158653	-0.132485	0.000645173	0.150233
C2	-0.981324	0.665049	0.321575	0.601057	1.29951	0.706926	0.709571	0.291174	0.0483006	0.298226	0.142101	0.160738	0.229741	0.276152	-0.0020747	0.247506
C5	0.26651	-0.0977134	0.0108865	1.07806	-0.133639	0.0793691	-0.206091	0.0957955	-0.328939	0.0858945	-0.103643	-0.0750979	0.0882627	-0.0997539	0.000738981	0.083214
C5DC	-0.134406	0.0622802	-0.465632	0.0785622	0.143844	0.0288942	0.0554962	0.0372958	-0.00750296	0.0281001	0.0439812	0.0378106	0.059883	0.063084	-0.000267833	0.0294809
C6	-0.173235	0.14399	0.258184	0.0293017	0.118002	0.0381766	-0.463213	0.0207128	-0.022344	0.0417304	0.0238628	0.0111951	0.0483224	0.0539886	0.000177521	0.0422232
C8	0.123706	-0.063363	-0.0771385	-0.110523	-0.0593205	0.0414625	0.542627	0.0283531	-0.0158509	0.0290674	-0.0041449	-0.02385	0.0392156	-0.058995	-0.000180954	0.0332049
C10	0.0134291	-0.0129233	-0.00193954	-0.00806279	0.000665086	0.00703743	0.0207764	0.00411444	-0.00243424	0.00292332	-0.00102765	-0.00252224	0.00449671	0.00450099	2.40928e-06	0.00432144
C10.1	-0.00153508	0.000519452	0.000801827	0.00121609	0.00103592	0.000298969	-0.00269349	0.000674903	0.000238885	0.0004984	0.000540351	0.000429952	0.000453534	0.000104609	-1.30849e-06	0.000417701
C14	-0.558557	0.150227	0.256161	0.306724	-0.290052	0.292138	0.379855	0.135527	0.0155345	0.141462	-0.113469	0.0557071	0.144855	-0.57957	-0.000453909	0.118839
C14.1	-0.500082	0.0170131	-0.00945238	0.169657	-0.731989	0.23276	0.277884	0.105998	-0.0553275	0.165214	-0.267305	-0.0238282	0.177861	-1.0754	0.000374257	0.159068
C16	2.79926	-1.33992	-0.807145	-1.1181	-2.03951	1.06043	-2.15157	0.595009	-0.187032	0.35225	0.344605	-0.488703	0.579114	-0.24789	0.00529586	0.649712
C16OH	-0.190621	0.109085	0.0659401	-0.00244385	-0.625361	0.126087	0.108055	0.0625749	-0.0177203	0.0810667	-0.1346	-0.00412013	0.0641686	-0.0661221	0.00020755	0.055429
C18	-0.27659	0.0948917	-0.00516221	0.0994283	0.146693	0.105843	0.158067	0.0466339	-0.00338384	0.0590939	-0.144363	0.0237361	0.051839	0.0876726	-0.000301946	0.064728
C18.1	-1.79009	1.24831	0.00903189	0.830709	0.766886	0.310496	1.01369	0.448594	-0.056024	0.280821	-0.631924	0.119005	0.33452	0.656308	-0.0017928	0.384133
C18.1OH	0.67396	-0.292636	-0.358491	-0.242593	1.88168	0.124125	-0.500638	0.157187	-0.180543	0.125456	0.128742	-0.07951	0.2247	-0.205699	0.000245353	0.177264
C18OH	0.296945	0.0399522	-0.103342	-0.108851	0.980686	0.136433	-0.206957	0.104923	-0.0396799	0.157127	0.185959	0.00291786	0.112209	0.190292	-0.000250449	0.109709

[truncated: 6 more sheets: IC11, IC12, IC13, IC14, IC15, IC16]
