# Supplementary material for: Multivariate Independent Component Analysis Identifies Patients in Newborn Screening Equally to Adjusted Reference Ranges
Source: Int J Neonatal Screen. 2023 Oct 20;9(4):60. doi: 10.3390/ijns9040060 (PMC10594528; doi:10.3390/ijns9040060)
Supplement: Supplementary file 1 [file IJNS-09-00060-s001.zip › Table S3 Loadings and AMSS values validation study.xlsx]

## Sheet: IC1
Table of loadings and AMSS values for IC1 - validation study
Metabolite	IC1 LOADINGS	ASA	MCAD mean	MCAD sd	PKU mean	PKU sd	Control mean	Control sd
Ala	-0.132349	0.0121438	0.0812636	0.0418639	0.0203225	0.022126	-0.00509351	0.0372573
Arg	0.017097	0.00146976	0.000776277	0.00698782	0.000641	0.00582122	2.43733e-05	0.00738753
Cit	0.432503	0.767722	-0.0726203	0.0597243	-0.00115059	0.0975153	0.000171723	0.114971
Met	0.30337	0.0663973	-0.13413	0.0538891	-0.064704	0.0478007	0.0117799	0.0725602
Orn	-0.179537	0.0103112	0.0324806	0.0743509	-0.0209664	0.0473922	0.000387281	0.0529187
ArgSucc	-0.0728845	-0.226487	0.0183781	0.0466627	0.00834946	0.0305215	-0.00143571	0.0440875
Phe	0.0113504	0.000101536	-0.0078818	0.00121019	0.0220375	0.00540492	-0.00203735	0.00213416
Tyr	-0.181137	-0.0201687	-0.00566196	0.0403782	0.0852615	0.0450699	-0.0105155	0.0638841
Val	-0.163161	-0.0323841	0.0969352	0.0931608	0.0032389	0.0298485	-0.00475867	0.0434679
Xle	0.719528	0.0820224	-0.470562	0.411108	-0.0357491	0.11933	0.021557	0.176021
C0	0.12292	-0.0876631	-0.0486057	0.0326757	0.00396003	0.0366129	0.00174182	0.0466499
C2	0.0392696	-0.0178134	-0.0172549	0.0140779	-0.00400862	0.00875001	0.00114168	0.0110414
C5	0.493484	-0.228896	-0.214156	0.0602781	-0.0668049	0.168358	0.0109851	0.166237
C5DC	0.437961	-0.230211	-0.0822369	0.0471716	-0.0397706	0.144487	0.00784851	0.0871675
C6	-0.846172	0.112544	-2.2059	0.467623	0.107406	0.174039	0.0516262	0.208873
C8	-3.57016	1.14074	-15.2661	3.30736	0.432238	0.601736	0.368116	0.981868
C10	1.3538	0.0671834	2.13974	1.12038	-0.111445	0.400219	-0.0762037	0.455137
C10.1	-0.196945	-0.0521905	-0.385608	0.0448471	0.0202512	0.0454688	0.0078392	0.0518335
C14	0.888674	-0.591091	-0.483751	0.282867	-0.0503478	0.150935	0.00136344	0.219358
C14.1	0.919599	-0.286289	-0.533096	0.530286	0.0457145	0.404064	-0.0173215	0.349331
C16	0.0983391	-0.040344	-0.0580801	0.0171635	0.00460405	0.0241369	0.00132288	0.0269573
C16OH	-0.202719	0.124976	0.136956	0.0959763	-0.0153032	0.0520612	-0.00165482	0.0696208
C18	-0.170611	0.0438103	0.110266	0.0301258	0.0185897	0.0466753	-0.0056118	0.0391002
C18.1	-0.228221	0.0819553	0.167777	0.0542309	0.0285399	0.0533812	-0.0086792	0.0497418
C18.1OH	0.0437252	-0.0111097	-0.0327408	0.00225027	-0.00690575	0.0159665	0.00158818	0.0122083
C18OH	0.0622793	-0.0189084	-0.0573854	0.00559159	-0.00409645	0.0224503	0.00192258	0.0252827

## Sheet: IC2
Table of loadings and AMSS values for IC2 - validation study
Metabolite	IC2 LOADINGS	ASA	MCAD mean	MCAD sd	PKU mean	PKU sd	Control mean	Control sd
Ala	0.397571	-0.0364793	-0.244112	0.125757	-0.0610478	0.0664654	0.0153006	0.111919
Arg	-0.284637	-0.0244691	-0.0129238	0.116336	-0.0106716	0.096914	-0.00040578	0.122991
Cit	0.583757	1.03621	-0.0980169	0.080611	-0.00155297	0.131618	0.000231778	0.155178
Met	0.617766	0.135208	-0.273136	0.109737	-0.13176	0.0973387	0.023988	0.147758
Orn	0.215594	-0.012382	-0.0390038	0.089283	0.0251771	0.0569102	-0.000465059	0.0635466
ArgSucc	-0.0998522	-0.310288	0.0251781	0.0639281	0.0114388	0.0418147	-0.00196693	0.0604002
Phe	-5.05392	-0.04521	3.50949	0.538854	-9.81255	2.40662	0.907161	0.950267
Tyr	0.442148	0.0492309	0.0138206	0.0985614	-0.20812	0.110014	0.0256679	0.155938
Val	0.636116	0.126256	-0.377921	0.363205	-0.0126275	0.11637	0.0185526	0.169468
Xle	1.4941	0.17032	-0.977124	0.853668	-0.074233	0.24779	0.0447631	0.365508
C0	0.166157	-0.118498	-0.0657027	0.0441693	0.00535296	0.0494914	0.0023545	0.0630589
C2	-0.0359067	0.0162879	0.0157772	0.0128723	0.00366534	0.0080007	-0.00104391	0.0100958
C5	0.0690012	-0.0320053	-0.0299443	0.00842836	-0.00934098	0.0235406	0.00153599	0.023244
C5DC	0.274211	-0.144137	-0.0514892	0.0295345	-0.0249007	0.0904644	0.00491402	0.0545763
C6	-0.123057	0.016367	-0.320801	0.0680056	0.0156199	0.0253102	0.00750791	0.0303761
C8	0.0750301	-0.0239736	0.320831	0.0695071	-0.00908386	0.012646	-0.00773628	0.0206348
C10	-0.102064	-0.005065	-0.161316	0.0844666	0.0084019	0.0301728	0.00574505	0.0343131
C10.1	0.317636	0.0841738	0.621914	0.0723302	-0.0326615	0.0733329	-0.0126432	0.0835979
C14	0.112763	-0.0750026	-0.0613825	0.0358926	-0.00638856	0.0191519	0.000173004	0.0278341
C14.1	-0.0176477	0.00549405	0.0102304	0.0101765	-0.000877287	0.00775423	0.000332412	0.00670388
C16	0.222019	-0.0910842	-0.131127	0.0387498	0.0103945	0.0544935	0.00298664	0.0608611
C16OH	0.261332	-0.161112	-0.176555	0.123727	0.0197278	0.067114	0.00213329	0.0897508
C18	0.230772	-0.0592589	-0.149149	0.0407489	-0.0251449	0.0631343	0.00759067	0.0528879
C18.1	-0.741209	0.266172	0.544901	0.176129	0.092691	0.17337	-0.0281881	0.16155
C18.1OH	0.273128	-0.0693965	-0.204514	0.0140563	-0.0431366	0.0997341	0.00992054	0.0762589
C18OH	0.0691895	-0.0210063	-0.0637525	0.006212	-0.00455097	0.0249413	0.0021359	0.028088

## Sheet: IC3
Table of loadings and AMSS values for IC3 - validation study
Metabolite	IC3 LOADINGS	ASA	MCAD mean	MCAD sd	PKU mean	PKU sd	Control mean	Control sd
Ala	-0.0209939	0.0019263	0.0128904	0.00664065	0.00322365	0.00350973	-0.000807958	0.00590993
Arg	-0.142629	-0.0122612	-0.00647598	0.0582949	-0.00534745	0.0485627	-0.000203332	0.0616294
Cit	0.425306	0.754946	-0.0714118	0.0587304	-0.00113144	0.0958925	0.000168865	0.113058
Met	-0.577723	-0.126444	0.255431	0.102624	0.123219	0.0910293	-0.0224331	0.13818
Orn	0.328109	-0.018844	-0.0593592	0.135878	0.0383167	0.0866107	-0.000707765	0.0967105
ArgSucc	-0.12211	-0.379454	0.0307905	0.0781782	0.0139886	0.0511355	-0.00240537	0.0738639
Phe	0.495882	0.00443592	-0.344345	0.0528714	0.962791	0.236134	-0.0890091	0.0932386
Tyr	0.489727	0.0545285	0.0153078	0.109167	-0.230515	0.121852	0.02843	0.172719
Val	-1.24192	-0.246495	0.737831	0.709102	0.0246532	0.227194	-0.0362211	0.33086
Xle	0.746973	0.085151	-0.488511	0.426789	-0.0371126	0.123882	0.0223792	0.182735
C0	-0.0628174	0.0447995	0.0248395	0.0166987	-0.00202374	0.0187107	-0.000890143	0.02384
C2	0.778286	-0.353045	-0.341975	0.279011	-0.0794471	0.173417	0.022627	0.218829
C5	-0.123659	0.0573578	0.0536642	0.0151047	0.0167403	0.0421879	-0.00275271	0.0416563
C5DC	1.76573	-0.928143	-0.331554	0.190182	-0.160343	0.582527	0.0316428	0.351433
C6	-0.318371	0.0423443	-0.829967	0.175942	0.0404114	0.0654819	0.0194243	0.0785882
C8	-0.323495	0.103363	-1.38328	0.299683	0.0391655	0.0545238	0.0333553	0.0889678
C10	0.809538	0.0401739	1.27951	0.669961	-0.0666411	0.239321	-0.0455679	0.272161
C10.1	0.101584	0.0269197	0.198895	0.023132	-0.0104455	0.0234527	-0.00404344	0.0267356
C14	-1.24908	0.830811	0.679939	0.397586	0.0707666	0.212147	-0.00191638	0.308321
C14.1	0.569088	-0.177168	-0.329903	0.328164	0.0282901	0.250052	-0.0107193	0.216181
C16	1.27691	-0.523859	-0.754158	0.222864	0.0597827	0.313413	0.0171773	0.350035
C16OH	-1.91531	1.18079	1.29397	0.906793	-0.144586	0.491879	-0.0156349	0.657784
C18	1.33255	-0.342179	-0.861233	0.235297	-0.145194	0.364557	0.0438309	0.305391
C18.1	-0.261866	0.0940374	0.192511	0.0622257	0.0327473	0.0612508	-0.00995872	0.0570749
C18.1OH	-2.00996	0.510692	1.50503	0.103441	0.317444	0.733948	-0.0730057	0.561193
C18OH	-0.749748	0.227628	0.690832	0.0673141	0.049315	0.270268	-0.0231449	0.304365

## Sheet: IC4
Table of loadings and AMSS values for IC4 - validation study
Metabolite	IC4 LOADINGS	ASA	MCAD mean	MCAD sd	PKU mean	PKU sd	Control mean	Control sd
Ala	-0.861595	0.079056	0.529026	0.272534	0.1323	0.14404	-0.0331588	0.242545
Arg	0.114915	0.00987878	0.00521764	0.0469677	0.0043084	0.0391265	0.000163823	0.0496543
Cit	-0.017773	-0.0315483	0.00298421	0.00245427	4.72818e-05	0.00400723	-7.05636e-06	0.00472453
Met	-0.671834	-0.147042	0.297041	0.119341	0.143291	0.105858	-0.0260874	0.16069
Orn	-0.626041	0.0359549	0.113259	0.25926	-0.0731094	0.165256	0.00135044	0.184527
ArgSucc	0.18958	0.589115	-0.0478033	0.121374	-0.0217178	0.0793896	0.00373442	0.114676
Phe	-0.974422	-0.00871671	0.676648	0.103894	-1.89191	0.464009	0.174905	0.183216
Tyr	-0.897538	-0.0999362	-0.0280551	0.200075	0.422472	0.223322	-0.0521046	0.316547
Val	1.31027	0.26006	-0.778437	0.748127	-0.02601	0.239698	0.0382145	0.349069
Xle	3.52334	0.401642	-2.30422	2.01309	-0.175054	0.584329	0.105559	0.861928
C0	1.00854	-0.719259	-0.398801	0.268098	0.0324913	0.300402	0.0142913	0.382753
C2	-1.00717	0.45687	0.442546	0.361064	0.102811	0.224417	-0.0292813	0.283184
C5	-2.28935	1.06188	0.993504	0.279639	0.309918	0.78104	-0.0509618	0.771198
C5DC	0.408369	-0.214656	-0.0766803	0.0439843	-0.0370833	0.134724	0.0073182	0.0812778
C6	1.10702	-0.147238	2.88592	0.611779	-0.140517	0.227691	-0.0675412	0.273263
C8	-0.120655	0.0385517	-0.515924	0.111774	0.0146077	0.0203359	0.0124406	0.0331826
C10	-1.13577	-0.0563632	-1.79512	0.939942	0.0934962	0.335762	0.0639308	0.381836
C10.1	-0.232648	-0.061652	-0.455513	0.0529773	0.0239225	0.0537117	0.00926035	0.0612302
C14	0.313097	-0.208253	-0.170435	0.0996596	-0.0177385	0.0531771	0.000480364	0.0772842
C14.1	1.58205	-0.492523	-0.917125	0.912291	0.078646	0.695141	-0.0297995	0.600981
C16	-1.45954	0.598783	0.862021	0.254739	-0.0683331	0.358238	-0.019634	0.400098
C16OH	0.0162487	-0.0100174	-0.0109775	0.00769288	0.00122661	0.00417291	0.00013264	0.00558039
C18	0.266917	-0.0685404	-0.17251	0.0471312	-0.0290832	0.0730227	0.00877957	0.0611715
C18.1	1.46698	-0.526801	-1.07845	0.348591	-0.183451	0.343129	0.0557891	0.319736
C18.1OH	-0.843353	0.214279	0.631491	0.0434023	0.133195	0.307955	-0.0306322	0.235469
C18OH	-0.16965	0.0515068	0.156319	0.0152316	0.0111588	0.0611552	-0.00523715	0.0688708

## Sheet: IC5
Table of loadings and AMSS values for IC5 - validation study
Metabolite	IC5 LOADINGS	ASA	MCAD mean	MCAD sd	PKU mean	PKU sd	Control mean	Control sd
Ala	-1.01263	0.0929146	0.621765	0.320309	0.155492	0.169291	-0.0389715	0.285064
Arg	-0.0647515	-0.00556643	-0.00294	0.026465	-0.00242767	0.0220468	-9.23097e-05	0.0279789
Cit	0.411042	0.729628	-0.0690168	0.0567608	-0.00109349	0.0926766	0.000163203	0.109266
Met	1.04883	0.229553	-0.463724	0.186309	-0.223698	0.165259	0.0407262	0.25086
Orn	0.25253	-0.0145033	-0.045686	0.104579	0.0294905	0.0666602	-0.000544733	0.0744336
ArgSucc	-0.130545	-0.405666	0.0329175	0.0835787	0.0149549	0.0546679	-0.00257154	0.0789663
Phe	-0.305025	-0.00272861	0.211812	0.0325221	-0.592228	0.14525	0.0547509	0.0573525
Tyr	-0.401707	-0.044728	-0.0125565	0.0895465	0.189084	0.0999514	-0.0233202	0.141676
Val	2.1412	0.424984	-1.2721	1.22257	-0.0425048	0.391708	0.062449	0.570439
Xle	-1.34703	-0.153554	0.880941	0.769637	0.0669259	0.223398	-0.0403568	0.329529
C0	1.42196	-1.0141	-0.562279	0.377998	0.0458103	0.423544	0.0201496	0.539653
C2	0.13819	-0.0626856	-0.0607201	0.0495404	-0.0141064	0.0307914	0.00401758	0.0388547
C5	0.59948	-0.278061	-0.260155	0.0732253	-0.0811541	0.20452	0.0133447	0.201943
C5DC	0.464677	-0.244254	-0.0872534	0.0500491	-0.0421966	0.153301	0.00832728	0.0924849
C6	-0.599755	0.0797693	-1.56351	0.331444	0.0761281	0.123356	0.0365919	0.148046
C8	0.0649506	-0.020753	0.277731	0.0601696	-0.00786354	0.0109472	-0.00669699	0.0178627
C10	0.187932	0.00932627	0.297034	0.15553	-0.0154706	0.0555576	-0.0105785	0.0631813
C10.1	-0.634328	-0.168098	-1.24198	0.144446	0.0652261	0.146448	0.0252489	0.166948
C14	0.750657	-0.49929	-0.408621	0.238936	-0.0425284	0.127493	0.00115168	0.185291
C14.1	-0.11185	0.0348211	0.0648401	0.0644983	-0.00556022	0.049146	0.00210681	0.0424889
C16	-4.52703	1.85723	2.67371	0.790119	-0.211947	1.11114	-0.0608984	1.24098
C16OH	0.643412	-0.396664	-0.434685	0.30462	0.0485708	0.165238	0.00525225	0.22097
C18	3.5371	-0.908275	-2.28604	0.624568	-0.385401	0.967673	0.116344	0.810625
C18.1	-2.01068	0.722045	1.47815	0.477786	0.251443	0.4703	-0.0764657	0.438237
C18.1OH	0.221188	-0.0561995	-0.165622	0.0113832	-0.0349334	0.0807679	0.00803397	0.0617569
C18OH	-0.737819	0.224006	0.679841	0.0662432	0.0485304	0.265968	-0.0227767	0.299523

## Sheet: IC6
Table of loadings and AMSS values for IC6 - validation study
Metabolite	IC6 LOADINGS	ASA	MCAD mean	MCAD sd	PKU mean	PKU sd	Control mean	Control sd
Ala	-0.560322	0.0514126	0.344042	0.177238	0.0860386	0.093674	-0.0215642	0.157735
Arg	-0.0663867	-0.005707	-0.00301425	0.0271334	-0.00248897	0.0226035	-9.46405e-05	0.0286855
Cit	0.205809	0.365324	-0.0345567	0.0284201	-0.000547512	0.0464031	8.17151e-05	0.0547094
Met	0.224119	0.049052	-0.0990908	0.0398114	-0.047801	0.0353134	0.00870258	0.0536049
Orn	0.134113	-0.00770241	-0.0242628	0.0555397	0.0156618	0.0354018	-0.000289298	0.03953
ArgSucc	-0.0408894	-0.127063	0.0103104	0.0261785	0.00468419	0.0171231	-0.000805457	0.0247338
Phe	-0.390737	-0.00349535	0.271332	0.0416608	-0.758645	0.186065	0.0701359	0.0734686
Tyr	-0.0764773	-0.00851535	-0.00239052	0.0170479	0.035998	0.0190288	-0.00443972	0.0269723
Val	-1.13818	-0.225904	0.676198	0.649869	0.0225939	0.208216	-0.0331954	0.303223
Xle	1.89273	0.215761	-1.23782	1.08143	-0.0940384	0.3139	0.0567059	0.463025
C0	0.0471771	-0.0336453	-0.018655	0.012541	0.00151987	0.0140521	0.000668516	0.0179043
C2	2.44103	-1.10729	-1.07258	0.875094	-0.249179	0.543907	0.0709676	0.686339
C5	0.555502	-0.257662	-0.24107	0.0678535	-0.0752006	0.189516	0.0123657	0.187128
C5DC	-4.14993	2.18138	0.779241	0.446977	0.376849	1.36909	-0.0743691	0.825962
C6	0.848309	-0.112828	2.21147	0.468804	-0.107678	0.174479	-0.0517566	0.209401
C8	-0.698182	0.223083	-2.98544	0.646788	0.0845286	0.117676	0.0719888	0.192014
C10	0.08148	0.0040435	0.128782	0.0674316	-0.00670743	0.0240876	-0.00458641	0.027393
C10.1	0.616035	0.16325	1.20617	0.14028	-0.0633451	0.142225	-0.0245207	0.162133
C14	-1.15812	0.770307	0.630422	0.368631	0.065613	0.196697	-0.00177682	0.285867
C14.1	1.65706	-0.515875	-0.960607	0.955544	0.0823747	0.728099	-0.0312123	0.629474
C16	0.374426	-0.15361	-0.22114	0.06535	0.0175299	0.0919013	0.00503685	0.10264
C16OH	-0.164784	0.101589	0.111327	0.0780161	-0.0124394	0.0423189	-0.00134515	0.0565926
C18	1.56584	-0.402086	-1.01201	0.276491	-0.170614	0.428381	0.0515045	0.358857
C18.1	-1.22897	0.44133	0.90348	0.292034	0.153687	0.287458	-0.0467376	0.26786
C18.1OH	-0.724127	0.183986	0.542215	0.0372664	0.114365	0.264418	-0.0263017	0.20218
C18OH	-0.246535	0.0748494	0.227162	0.0221345	0.0162159	0.0888705	-0.0076106	0.100083

## Sheet: IC7
Table of loadings and AMSS values for IC7 - validation study
Metabolite	IC7 LOADINGS	ASA	MCAD mean	MCAD sd	PKU mean	PKU sd	Control mean	Control sd
Ala	1.06168	-0.0974151	-0.651881	0.335825	-0.163023	0.177491	0.0408592	0.298871
Arg	-0.257074	-0.0220997	-0.0116723	0.105071	-0.00963825	0.0875294	-0.000366487	0.111081
Cit	2.76942	4.91592	-0.465006	0.38243	-0.00736749	0.624415	0.00109959	0.736186
Met	0.05023	0.0109936	-0.0222084	0.0089226	-0.0107133	0.00791452	0.00195044	0.012014
Orn	-1.55104	0.0890797	0.280604	0.642327	-0.181131	0.409428	0.00334576	0.457172
ArgSucc	0.678157	2.10736	-0.171	0.434175	-0.077688	0.283989	0.0133586	0.410215
Phe	-0.407113	-0.00364184	0.282703	0.0434068	-0.79044	0.193863	0.0730754	0.0765478
Tyr	-0.117634	-0.013098	-0.003677	0.0262224	0.0553706	0.0292694	-0.00682899	0.0414877
Val	-1.67197	-0.33185	0.993326	0.954648	0.0331901	0.305867	-0.0487636	0.44543
Xle	1.19459	0.136176	-0.781244	0.682536	-0.0593518	0.198116	0.0357896	0.292236
C0	0.152883	-0.109031	-0.0604536	0.0406406	0.00492531	0.0455375	0.0021664	0.058021
C2	-0.525639	0.23844	0.230963	0.188439	0.053657	0.117122	-0.0152818	0.147793
C5	-0.127485	0.0591324	0.0553246	0.0155721	0.0172582	0.0434932	-0.00283787	0.0429452
C5DC	-0.490732	0.25795	0.0921458	0.0528554	0.0445626	0.161896	-0.00879419	0.0976705
C6	-0.360035	0.0478859	-0.938583	0.198968	0.0457	0.0740514	0.0219663	0.0888729
C8	0.741122	-0.236803	3.16906	0.686568	-0.0897274	0.124913	-0.0764164	0.203824
C10	-1.22854	-0.0609671	-1.94176	1.01672	0.101133	0.363188	0.0691529	0.413025
C10.1	0.198181	0.0525182	0.388029	0.0451287	-0.0203784	0.0457543	-0.00788842	0.0521589
C14	0.459513	-0.30564	-0.250137	0.146264	-0.0260337	0.0780448	0.000705001	0.113425
C14.1	0.611453	-0.190357	-0.354462	0.352594	0.0303961	0.268667	-0.0115173	0.232275
C16	0.836517	-0.343185	-0.494056	0.146	0.0391642	0.20532	0.011253	0.229311
C16OH	-0.872342	0.537799	0.589349	0.413006	-0.0658527	0.22403	-0.00712105	0.299593
C18	1.4716	-0.377884	-0.951098	0.259849	-0.160345	0.402597	0.0484044	0.337257
C18.1	-3.03611	1.09028	2.232	0.721453	0.379676	0.710149	-0.115463	0.661734
C18.1OH	0.022461	-0.00570689	-0.0168185	0.00115593	-0.00354738	0.00820174	0.000815826	0.00627123
C18OH	0.397902	-0.120805	-0.366635	0.0357246	-0.0261722	0.143435	0.0122834	0.161531

## Sheet: IC8
Table of loadings and AMSS values for IC8 - validation study
Metabolite	IC8 LOADINGS	ASA	MCAD mean	MCAD sd	PKU mean	PKU sd	Control mean	Control sd
Ala	0.353655	-0.0324498	-0.217147	0.111866	-0.0543045	0.0591236	0.0136105	0.0995565
Arg	-0.045292	-0.00389358	-0.00205646	0.0185116	-0.00169809	0.0154212	-6.45686e-05	0.0195705
Cit	0.145204	0.257747	-0.0243808	0.0200513	-0.000386285	0.0327388	5.76537e-05	0.0385991
Met	1.91136	0.418333	-0.845081	0.339525	-0.407664	0.301165	0.0742187	0.457162
Orn	0.677376	-0.0389032	-0.122546	0.280519	0.0791042	0.178807	-0.00146117	0.199658
ArgSucc	-0.344901	-1.07177	0.0869683	0.220815	0.039511	0.144433	-0.00679401	0.208629
Phe	0.458497	0.0041015	-0.318385	0.0488854	0.890206	0.218332	-0.0822987	0.0862093
Tyr	0.210684	0.0234585	0.00658552	0.0469645	-0.099169	0.0524216	0.0122308	0.0743046
Val	-1.16917	-0.232057	0.694614	0.667567	0.0232092	0.213887	-0.0340995	0.311481
Xle	-1.49773	-0.170734	0.979498	0.855741	0.0744133	0.248391	-0.0448718	0.366396
C0	1.35405	-0.965667	-0.535424	0.359945	0.0436224	0.403316	0.0191873	0.513879
C2	0.587959	-0.266709	-0.258347	0.21078	-0.0600186	0.131009	0.0170937	0.165315
C5	-2.34845	1.0893	1.01915	0.286858	0.317919	0.801202	-0.0522774	0.791107
C5DC	-0.367935	0.193403	0.069088	0.0396293	0.0334116	0.121385	-0.00659361	0.0732303
C6	0.119669	-0.0159163	0.311967	0.066133	-0.0151898	0.0246133	-0.00730117	0.0295397
C8	-0.676295	0.21609	-2.89186	0.626513	0.0818788	0.113987	0.0697321	0.185995
C10	0.0211814	0.00105115	0.0334781	0.0175294	-0.00174365	0.00626178	-0.00119227	0.00712104
C10.1	0.953555	0.252693	1.86701	0.217138	-0.0980513	0.220148	-0.0379554	0.250964
C14	0.177518	-0.118074	-0.0966322	0.0565045	-0.0100573	0.0301501	0.000272355	0.0438182
C14.1	-0.0538436	0.0167625	0.0312134	0.0310489	-0.00267663	0.0236584	0.00101419	0.0204537
C16	-1.00557	0.41254	0.593901	0.175506	-0.047079	0.246813	-0.0135271	0.275653
C16OH	-0.521612	0.321574	0.352398	0.246955	-0.0393762	0.133958	-0.00425799	0.17914
C18	0.923327	-0.237097	-0.59675	0.163038	-0.100605	0.252602	0.0303705	0.211606
C18.1	-0.815781	0.292951	0.599722	0.193849	0.102016	0.190812	-0.031024	0.177803
C18.1OH	0.986662	-0.250691	-0.738798	0.0507775	-0.155829	0.360285	0.0358375	0.275482
C18OH	-0.0341154	0.0103576	0.0314346	0.00306297	0.00224396	0.0122979	-0.00105315	0.0138494

## Sheet: IC9
Table of loadings and AMSS values for IC9 - validation study
Metabolite	IC9 LOADINGS	ASA	MCAD mean	MCAD sd	PKU mean	PKU sd	Control mean	Control sd
Ala	-0.635801	0.0583382	0.390387	0.201112	0.0976285	0.106292	-0.024469	0.178983
Arg	-0.0840528	-0.00722569	-0.00381637	0.0343538	-0.00315131	0.0286185	-0.000119825	0.0363189
Cit	-0.760101	-1.34923	0.127626	0.104962	0.00202209	0.171378	-0.000301796	0.202055
Met	-0.0729991	-0.015977	0.0322754	0.0129672	0.0155695	0.0115021	-0.00283457	0.01746
Orn	0.367943	-0.0211318	-0.0665658	0.152375	0.0429685	0.0971257	-0.00079369	0.108452
ArgSucc	-0.00049588	-0.00154094	0.000125038	0.000317476	5.68061e-05	0.000207658	-9.76876e-06	0.000299956
Phe	0.00302804	2.70891e-05	-0.0021027	0.000322852	0.00587916	0.00144192	-0.000543521	0.000569349
Tyr	0.306611	0.0341396	0.00958402	0.0683483	-0.144322	0.07629	0.0177996	0.108137
Val	2.19205	0.435076	-1.30231	1.2516	-0.0435142	0.40101	0.063932	0.583985
Xle	-1.42013	-0.161887	0.928747	0.811403	0.0705578	0.235522	-0.0425469	0.347412
C0	-0.450145	0.32103	0.177998	0.119661	-0.014502	0.13408	-0.0063787	0.170836
C2	0.646936	-0.293462	-0.284261	0.231923	-0.0660389	0.14415	0.0188083	0.181898
C5	-0.823303	0.381878	0.357287	0.100565	0.111454	0.28088	-0.0183271	0.277341
C5DC	0.00804596	-0.0042293	-0.00151081	0.000866608	-0.00073064	0.00265442	0.000144189	0.00160139
C6	-0.35512	0.0472322	-0.92577	0.196251	0.0450761	0.0730405	0.0216664	0.0876597
C8	-0.0997775	0.0318809	-0.426651	0.0924328	0.01208	0.0168171	0.010288	0.0274408
C10	0.803727	0.0398855	1.27032	0.665152	-0.0661627	0.237603	-0.0452408	0.270207
C10.1	-0.0209324	-0.0055471	-0.0409845	0.0047666	0.00215242	0.00483268	0.000833194	0.00550915
C14	4.70956	-3.13251	-2.56366	1.49907	-0.26682	0.799884	0.00722558	1.1625
C14.1	-2.47648	0.770974	1.43563	1.42806	-0.123109	1.08814	0.0466468	0.940749
C16	-0.888583	0.364545	0.524807	0.155088	-0.0416018	0.218099	-0.0119534	0.243584
C16OH	0.224362	-0.138319	-0.151577	0.106223	0.0169369	0.0576194	0.00183149	0.0770537
C18	2.46852	-0.63388	-1.59542	0.435883	-0.268969	0.675334	0.0811958	0.565731
C18.1	-3.19517	1.1474	2.34893	0.759251	0.399568	0.747355	-0.121512	0.696403
C18.1OH	-0.677374	0.172107	0.507207	0.0348603	0.106981	0.247346	-0.0246035	0.189127
C18OH	0.229679	-0.0697317	-0.21163	0.0206211	-0.0151072	0.0827942	0.00709024	0.0932397

## Sheet: IC10
Table of loadings and AMSS values for IC10 - validation study
Metabolite	IC10 LOADINGS	ASA	MCAD mean	MCAD sd	PKU mean	PKU sd	Control mean	Control sd
Ala	-0.635801	8.34774	7.7541	0.359546	8.27749	0.190028	8.49578	0.319982
Arg	-0.0840528	0.158019	0.1582	0.0018148	0.158235	0.00151182	0.158395	0.00191861
Cit	-0.760101	-0.297676	0.660258	0.0680817	0.578788	0.111161	0.57728	0.131059
Met	-0.0729991	2.03277	1.54897	0.130014	1.71647	0.115325	1.901	0.17506
Orn	0.367943	1.37152	1.28452	0.291757	1.49425	0.18597	1.41046	0.207656
ArgSucc	-0.00049588	-0.173524	0.191782	0.0696145	0.176821	0.0455341	0.162223	0.0657728
Phe	0.00302804	-1.27573	-1.03807	0.0360271	-1.92876	0.160904	-1.21206	0.0635336
Tyr	0.306611	-12.4329	-12.2183	0.597296	-10.8733	0.666699	-12.2901	0.945008
Val	2.19205	-0.18789	-1.81616	1.173	-0.636423	0.375825	-0.535725	0.547309
Xle	-1.42013	1.63895	2.43329	0.590972	1.80825	0.171538	1.72587	0.253032
C0	-0.450145	1.77638	1.92351	0.123093	2.12153	0.137924	2.11318	0.175734
C2	0.646936	-4.05426	-4.06822	0.351799	-4.39923	0.218658	-4.52794	0.275917
C5	-0.823303	-3.1765	-3.16854	0.0325537	-3.08896	0.0909232	-3.04695	0.0897775
C5DC	0.00804596	0.275807	0.230396	0.0144765	0.217363	0.0443415	0.202749	0.0267508
C6	-0.35512	-0.596739	-1.07139	0.0957355	-0.59779	0.0356307	-0.60921	0.0427622
C8	-0.0997775	-0.794731	-0.226233	0.1146	-0.770182	0.0208502	-0.76796	0.0340217
C10	0.803727	2.42658	2.44714	0.0111137	2.42481	0.00397	2.42516	0.00451477
C10.1	-0.0209324	-0.0747029	-0.0773017	0.000349559	-0.0741382	0.000354405	-0.074235	0.000404014
C14	4.70956	10.7181	10.6506	0.17779	10.3782	0.0948668	10.3457	0.137873
C14.1	-2.47648	-5.34641	-5.2122	0.288372	-5.52696	0.219732	-5.49268	0.189968
C16	-0.888583	1.57085	1.06599	0.488565	2.85032	0.687066	2.75692	0.767349
C16OH	0.224362	2.06449	2.07576	0.0902487	1.93258	0.0489544	1.94542	0.0654661
C18	2.46852	0.566751	0.674488	0.0488392	0.525864	0.075669	0.486629	0.0633883
C18.1	-3.19517	1.06883	1.74198	0.42537	0.649854	0.418705	0.357919	0.390159
C18.1OH	-0.677374	-6.27267	-6.60609	0.0346847	-6.20788	0.2461	-6.07696	0.188174
C18OH	0.229679	-0.402804	-0.586261	0.0266605	-0.332182	0.107042	-0.303483	0.120547

[truncated: 6 more sheets: IC11, IC12, IC13, IC14, IC15, IC16]
